# Supplementary material for: Passive Immunoprophylaxis for the Protection of the Mother and Her Baby: Insights from In Vivo Models of Antibody Transport
Source: J Immunol Res. 2017 Jan 11;2017:7373196. doi: 10.1155/2017/7373196 (PMC5267080; doi:10.1155/2017/7373196)
Supplement: Supplementary file 1 — The time course of human IgG concentration following intravenous administration of HepaGam® at two doses to pregnant guinea pigs 2-6 days before parturition is shown in Figure 1S. Both the average and normalized (% Cmax) IgG levels are lower in pregnant guinea pigs compared to non-pregnant controls at same time-points. Table 1S shows the individual values for maternal and fetal concentration five days following HepaGam® administration to pregnant guinea pigs at different gestation ages. [file 7373196.f1.xls]

## Sheet: Sheet1
Gestation Day	GD26			GD35			GD45			GD55			GD65
Total Human IgG Concentration	Maternal Concentration, mg/mL	Mean Litter Concentration, mg/mL	Fetal:Maternal Concentration Ratio (%)	Maternal Concentration, mg/mL	Mean Litter Concentration, mg/mL	Fetal:Maternal Concentration Ratio (%)	Maternal Concentration, mg/mL	Mean Litter Concentration, mg/mL	Fetal:Maternal Concentration Ratio (%)	Maternal Concentration, mg/mL	Mean Litter Concentration, mg/mL	Fetal:Maternal Concentration Ratio (%)	Maternal Concentration, mg/mL	Mean Litter Concentration, mg/mL	Fetal:Maternal Concentration Ratio (%)
Individual values	77.5533	1.6	2.0631	12.1655	0.5	4.10999	74.3359	15.1	20.3132	59.1213	26.6	44.9922	50.4936	49.3045	97.6451
	88.9237	1.1	1.23702	73.41	2.6	3.54175	97.9494	11.6	11.8429	76.7601	72	93.7988	42.1356	46.5538	110.486
	107.298	1.4	1.30478	110.288	4.1	3.71755	93.1058	3.8	4.08138	99.1139	88.4	89.1903	70.7246	71.2867	100.795
	136.375	0.31177	0.228613	91.6316	1.2	1.30959	102.972	34.4	33.4071	60.1571	22.9755	38.1925	42.8222	60.5978	141.51
	105.138	0.245844	0.23383	67.9835	1.44982	2.13261	76.7682	15.0677	19.6276	59.5882	24.8187	41.6504
	86.8944			51.6694	0.439799	0.851179	61.852	18.8861	30.5342	61.7725	29.0367	47.0058
							68.1251	11.3448	16.653	50.4829	24.2829	48.1012
Mean	100.364	0.931523	1.01347	78.9964	2.33746	2.67538	82.1584	15.7427	19.4942	66.7137	41.1591	57.5616	51.544	56.9357	112.609
Std. Deviation	20.9774	0.622287	0.784281	22.5723	1.32378	1.15422	15.8216	9.46903	10.1678	16.2786	27.1546	23.4547	13.3365	11.334	20.0273
		Values in gray and italics were excluded from calculations due to being outliers or below the level of quantitation for the analytical assay; concetration values in italics were measured in total body homogenates.
		Fetal:maternal ratios for each group are boxed for emphasis
